# Supplementary material for: ﻿Four new species of genus Acmella W.T. Blanford, 1869 (Gastropoda, Assimineidae) from Southern Thailand
Source: Zookeys. 2025 Oct 22;1256:275–92. doi: 10.3897/zookeys.1256.157322 (PMC12572960; doi:10.3897/zookeys.1256.157322)
Supplement: XML Treatment for Acmella [file zookeys.1256.157322-treatment1.xml]

<!DOCTYPE tp:taxon-treatment
  PUBLIC "-//TaxonX//DTD Taxonomic Treatment Publishing DTD v0 20100105//EN" "tax-treatment-NSO.dtd">
<tp:taxon-treatment xmlns:tp="http://www.plazi.org/taxpub"><tp:treatment-meta><kwd-group><label>Taxon classification</label><kwd>
                  <named-content content-type="kingdom">Animalia</named-content>
                </kwd><kwd>
                  <named-content content-type="order">Littorinimorpha</named-content>
                </kwd><kwd>
                  <named-content content-type="family">Assimineidae</named-content>
                </kwd></kwd-group><mixed-citation publication-type="journal"><person-group><name><surname>Seedee</surname><given-names>Kunya</given-names></name><name><surname>Dumrongrojwattana</surname><given-names>Pongrat</given-names></name><name><surname>Poeaim</surname><given-names>Supattra</given-names></name></person-group><article-title>﻿Four new species of genus <italic><tp:taxon-name><tp:taxon-name-part taxon-name-part-type="genus" reg="Acmella">Acmella</tp:taxon-name-part></tp:taxon-name></italic> W.T. Blanford, 1869 (<tp:taxon-name><tp:taxon-name-part taxon-name-part-type="class">Gastropoda</tp:taxon-name-part></tp:taxon-name>, <tp:taxon-name><tp:taxon-name-part taxon-name-part-type="family">Assimineidae</tp:taxon-name-part></tp:taxon-name>) from Southern Thailand</article-title><source>Zookeys</source><day>22</day><month>10</month><year>2025</year><volume>1256</volume><fpage>275</fpage><lpage>292</lpage><pub-id pub-id-type="doi">10.3897/zookeys.1256.157322</pub-id></mixed-citation></tp:treatment-meta><tp:nomenclature><label>﻿Genus</label><tp:taxon-name><object-id xmlns:xlink="http://www.w3.org/1999/xlink" content-type="arpha" xlink:type="simple">F1317B8D-5AA1-57C5-A6BB-DC1A0E6950A0</object-id>
                <tp:taxon-name-part taxon-name-part-type="genus" reg="Acmella">Acmella</tp:taxon-name-part>
              </tp:taxon-name><tp:taxon-authority>W.T. Blanford, 1869</tp:taxon-authority></tp:nomenclature><tp:treatment-sec sec-type="type species" id="SECID0EYFAG"><title>Type species.</title><p><italic><tp:taxon-name><tp:taxon-name-part taxon-name-part-type="genus" reg="Cyclostoma">Cyclostoma</tp:taxon-name-part> <tp:taxon-name-part taxon-name-part-type="species" reg="tersum">tersum</tp:taxon-name-part></tp:taxon-name></italic> Benson, 1853.</p></tp:treatment-sec></tp:taxon-treatment>
