# Supplementary material for: ﻿Four new species of genus Acmella W.T. Blanford, 1869 (Gastropoda, Assimineidae) from Southern Thailand
Source: Zookeys. 2025 Oct 22;1256:275–92. doi: 10.3897/zookeys.1256.157322 (PMC12572960; doi:10.3897/zookeys.1256.157322)
Supplement: XML Treatment for Acmella krueangensis [file zookeys.1256.157322-treatment2.xml]

<!DOCTYPE tp:taxon-treatment
  PUBLIC "-//TaxonX//DTD Taxonomic Treatment Publishing DTD v0 20100105//EN" "tax-treatment-NSO.dtd">
<tp:taxon-treatment xmlns:tp="http://www.plazi.org/taxpub"><tp:treatment-meta><kwd-group><label>Taxon classification</label><kwd>
                  <named-content content-type="kingdom">Animalia</named-content>
                </kwd><kwd>
                  <named-content content-type="order">Littorinimorpha</named-content>
                </kwd><kwd>
                  <named-content content-type="family">Assimineidae</named-content>
                </kwd></kwd-group><mixed-citation publication-type="journal"><person-group><name><surname>Seedee</surname><given-names>Kunya</given-names></name><name><surname>Dumrongrojwattana</surname><given-names>Pongrat</given-names></name><name><surname>Poeaim</surname><given-names>Supattra</given-names></name></person-group><article-title>﻿Four new species of genus <italic><tp:taxon-name><tp:taxon-name-part taxon-name-part-type="genus" reg="Acmella">Acmella</tp:taxon-name-part></tp:taxon-name></italic> W.T. Blanford, 1869 (<tp:taxon-name><tp:taxon-name-part taxon-name-part-type="class">Gastropoda</tp:taxon-name-part></tp:taxon-name>, <tp:taxon-name><tp:taxon-name-part taxon-name-part-type="family">Assimineidae</tp:taxon-name-part></tp:taxon-name>) from Southern Thailand</article-title><source>Zookeys</source><day>22</day><month>10</month><year>2025</year><volume>1256</volume><fpage>275</fpage><lpage>292</lpage><pub-id pub-id-type="doi">10.3897/zookeys.1256.157322</pub-id></mixed-citation></tp:treatment-meta><tp:nomenclature><label>﻿</label><tp:taxon-name><object-id xmlns:xlink="http://www.w3.org/1999/xlink" content-type="arpha" xlink:type="simple">CD7E2B23-C490-5593-A0E0-804970919958</object-id>
                <tp:taxon-name-part taxon-name-part-type="genus" reg="Acmella">Acmella</tp:taxon-name-part>
                <tp:taxon-name-part taxon-name-part-type="species" reg="krueangensis">krueangensis</tp:taxon-name-part>
                <object-id xmlns:xlink="http://www.w3.org/1999/xlink" content-type="zoobank" xlink:type="simple">https://zoobank.org/F6C58A3A-78C2-4A2A-8FAB-24323F5F49BB</object-id>
              </tp:taxon-name><tp:taxon-authority>Seedee, Dumrongrojwattana &amp; Poeaim</tp:taxon-authority><tp:taxon-status xmlns:xlink="http://www.w3.org/1999/xlink" xlink:type="simple">sp. nov.</tp:taxon-status><xref ref-type="fig" rid="F4">Fig. 4</xref></tp:nomenclature><tp:treatment-sec sec-type="type material" id="SECID0EXHAG"><title>Type material.</title><p><bold><italic>Holotype</italic></bold>: Thailand • Phra Krueang Cave, Bang Bon Subdistrict, Kra Buri District, Ranong Province; <named-content xmlns:xlink="http://www.w3.org/1999/xlink" content-type="dwc:verbatimCoordinates" xlink:type="simple"><named-content content-type="geo-json" specific-use="{&#34;type&#34;:&#34;Point&#34;,&#34;coordinates&#34;:[98.764600,10.326500]}" id="NCID0EFIAG" xlink:type="simple">10.3265, 98.7646</named-content></named-content>; November 2023; Kunya Seedee; deposited in the Malacological Collection; catalog no. ZRCBUU 0987; GenBank accession number: <ext-link xmlns:xlink="http://www.w3.org/1999/xlink" ext-link-type="gen" xlink:href="PV157989" xlink:type="simple">PV157989</ext-link>, <abbrev xmlns:xlink="http://www.w3.org/1999/xlink" xlink:title="shell height" id="ABBRID0EPIAG" xlink:type="simple">SH</abbrev> = 1.51 mm, <abbrev xmlns:xlink="http://www.w3.org/1999/xlink" xlink:title="shell width" id="ABBRID0ETIAG" xlink:type="simple">SW</abbrev> = 1.09 mm, <abbrev xmlns:xlink="http://www.w3.org/1999/xlink" xlink:title="aperture height" id="ABBRID0EXIAG" xlink:type="simple">AH</abbrev> = 0.58 mm, <abbrev xmlns:xlink="http://www.w3.org/1999/xlink" xlink:title="aperture width" id="ABBRID0E2IAG" xlink:type="simple">AW</abbrev> = 0.53 mm (Fig. <xref ref-type="fig" rid="F4">4A–E</xref>, Table <xref ref-type="table" rid="T2">2</xref>). <bold><italic>Paratype</italic></bold>: Thailand • 6 shells; same locality data as holotype; November 2023; deposited in the same institution as the holotype; catalog no. ZRCBUU 0988; GenBank accession number: <ext-link xmlns:xlink="http://www.w3.org/1999/xlink" ext-link-type="gen" xlink:href="PV157990" xlink:type="simple">PV157990</ext-link>, <abbrev xmlns:xlink="http://www.w3.org/1999/xlink" xlink:title="shell height" id="ABBRID0EPJAG" xlink:type="simple">SH</abbrev> = 0.97–1.55 mm (1.37 ± 0.23 mm), <abbrev xmlns:xlink="http://www.w3.org/1999/xlink" xlink:title="shell width" id="ABBRID0ETJAG" xlink:type="simple">SW</abbrev> = 0.68–1.14 mm (1.01 ± 0.18 mm), <abbrev xmlns:xlink="http://www.w3.org/1999/xlink" xlink:title="aperture height" id="ABBRID0EXJAG" xlink:type="simple">AH</abbrev> = 0.39–0.58 mm (0.57 ± 0.07 mm), <abbrev xmlns:xlink="http://www.w3.org/1999/xlink" xlink:title="aperture width" id="ABBRID0E2JAG" xlink:type="simple">AW</abbrev> = 0.45–0.56 mm (0.52 ± 0.08 mm).</p><table-wrap id="T2" position="float" orientation="portrait"><label>Table 2.</label><caption><p>Holotype size measurements of <italic><tp:taxon-name><tp:taxon-name-part taxon-name-part-type="genus" reg="Acmella">Acmella</tp:taxon-name-part></tp:taxon-name></italic> in this study (in mm).</p></caption><table id="TID0E2MBG" rules="all"><tbody><tr><th rowspan="1" colspan="1">Species</th><th rowspan="1" colspan="1">Numbers</th><th rowspan="1" colspan="1">
                        <abbrev xmlns:xlink="http://www.w3.org/1999/xlink" xlink:title="shell height" id="ABBRID0E5KAG" xlink:type="simple">SH</abbrev>
                      </th><th rowspan="1" colspan="1">
                        <abbrev xmlns:xlink="http://www.w3.org/1999/xlink" xlink:title="shell width" id="ABBRID0EGLAG" xlink:type="simple">SW</abbrev>
                      </th><th rowspan="1" colspan="1">
                        <abbrev xmlns:xlink="http://www.w3.org/1999/xlink" xlink:title="aperture height" id="ABBRID0EOLAG" xlink:type="simple">AH</abbrev>
                      </th><th rowspan="1" colspan="1">
                        <abbrev xmlns:xlink="http://www.w3.org/1999/xlink" xlink:title="aperture width" id="ABBRID0EWLAG" xlink:type="simple">AW</abbrev>
                      </th></tr><tr><td rowspan="1" colspan="1"><italic><tp:taxon-name><tp:taxon-name-part taxon-name-part-type="genus" reg="Acmella">A.</tp:taxon-name-part> <tp:taxon-name-part taxon-name-part-type="species" reg="krueangensis">krueangensis</tp:taxon-name-part></tp:taxon-name></italic> sp. nov.</td><td rowspan="1" colspan="1">ZRCBUU 0987</td><td rowspan="1" colspan="1">1.51</td><td rowspan="1" colspan="1">1.09</td><td rowspan="1" colspan="1">0.58</td><td rowspan="1" colspan="1">0.53</td></tr><tr><td rowspan="1" colspan="1"><italic><tp:taxon-name><tp:taxon-name-part taxon-name-part-type="genus" reg="Acmella">A.</tp:taxon-name-part> <tp:taxon-name-part taxon-name-part-type="species" reg="thamsingensis">thamsingensis</tp:taxon-name-part></tp:taxon-name></italic> sp. nov.</td><td rowspan="1" colspan="1">ZRCBUU 0989</td><td rowspan="1" colspan="1">1.01</td><td rowspan="1" colspan="1">0.81</td><td rowspan="1" colspan="1">0.41</td><td rowspan="1" colspan="1">0.42</td></tr><tr><td rowspan="1" colspan="1"><italic><tp:taxon-name><tp:taxon-name-part taxon-name-part-type="genus" reg="Acmella">A.</tp:taxon-name-part> <tp:taxon-name-part taxon-name-part-type="species" reg="changphueakensis">changphueakensis</tp:taxon-name-part></tp:taxon-name></italic> sp. nov.</td><td rowspan="1" colspan="1">ZRCBUU 0991</td><td rowspan="1" colspan="1">1.37</td><td rowspan="1" colspan="1">0.96</td><td rowspan="1" colspan="1">0.52</td><td rowspan="1" colspan="1">0.53</td></tr><tr><td rowspan="1" colspan="1"><italic><tp:taxon-name><tp:taxon-name-part taxon-name-part-type="genus" reg="Acmella">A.</tp:taxon-name-part> <tp:taxon-name-part taxon-name-part-type="species" reg="kanchanaditensis">kanchanaditensis</tp:taxon-name-part></tp:taxon-name></italic> sp. nov.</td><td rowspan="1" colspan="1">ZRCBUU 0993</td><td rowspan="1" colspan="1">1.41</td><td rowspan="1" colspan="1">1.10</td><td rowspan="1" colspan="1">0.58</td><td rowspan="1" colspan="1">0.51</td></tr></tbody></table></table-wrap></tp:treatment-sec><tp:treatment-sec sec-type="diagnosis" id="SECID0EWPAG"><title>Diagnosis.</title><p>Shell conical, white, translucent; 4½–5 convex whorls with a deep suture. Aperture obliquely oval. The last whorl sculpture is characterized by a distinct reticulated (mesh-like) pattern. Umbilicus narrow and open.</p></tp:treatment-sec><tp:treatment-sec sec-type="description" id="SECID0E2PAG"><title>Description.</title><p>Shell conical, white, and translucent, with a rounded apex. Whorls convex, with a deep suture, totaling 4½–5 whorls. The aperture is obliquely oval, with a thin peristome and a concavity adjoining the upper body. Umbilicus open, narrow, and shallow (Fig. <xref ref-type="fig" rid="F4">4A</xref>). Protoconch with scattered malleated sculptures extending to the second whorl (Fig. <xref ref-type="fig" rid="F4">4B, C</xref>). The last whorl has a well-defined reticulated sculpture, formed by conspicuous radial and spiral elements, with unevenly tapered spiral lines (Fig. <xref ref-type="fig" rid="F4">4D</xref>). Operculum is thin, transparent, paucispiral, and chitinous (Fig. <xref ref-type="fig" rid="F4">4E</xref>).</p></tp:treatment-sec><tp:treatment-sec sec-type="Differential diagnosis" id="SECID0ERQAG"><title>Differential diagnosis.</title><p><italic><tp:taxon-name><tp:taxon-name-part taxon-name-part-type="genus" reg="Acmella">Acmella</tp:taxon-name-part> <tp:taxon-name-part taxon-name-part-type="species" reg="krueangensis">krueangensis</tp:taxon-name-part></tp:taxon-name></italic> sp. nov. closely resembles <italic><tp:taxon-name><tp:taxon-name-part taxon-name-part-type="genus" reg="Acmella">A.</tp:taxon-name-part> <tp:taxon-name-part taxon-name-part-type="species" reg="cyrtoglyphe">cyrtoglyphe</tp:taxon-name-part></tp:taxon-name></italic> in general shell sculpture, particularly the presence of both radial and spiral elements. However, <italic><tp:taxon-name><tp:taxon-name-part taxon-name-part-type="genus" reg="Acmella">A.</tp:taxon-name-part> <tp:taxon-name-part taxon-name-part-type="species" reg="krueangensis">krueangensis</tp:taxon-name-part></tp:taxon-name></italic> sp. nov. differs by exhibiting more pronounced and evenly spaced radial ribs and a clearer reticulate (net-like) pattern formed by the intersection of radial and spiral elements. In contrast, the other three species possess sculpture dominated by spiral elements with less prominent or absent radial components, resulting in a predominantly spiral pattern rather than a net-like appearance.</p></tp:treatment-sec><tp:treatment-sec sec-type="etymology" id="SECID0EYRAG"><title>Etymology.</title><p>The specific epithet <italic>krueangensis</italic> refers to Phra Krueang Cave, the type locality where the new species was discovered.</p></tp:treatment-sec><tp:treatment-sec sec-type="habitat" id="SECID0EISAG"><title>Habitat and distribution.</title><p>Currently known only from the type locality, Phra Krueang Cave, Ranong Province, Thailand.</p></tp:treatment-sec><tp:treatment-sec sec-type="ecology" id="SECID0ENSAG"><title>Ecology.</title><p>This species inhabits dark, moist cave environments characterized by stalactites and stalagmites without evidence of surface water seepage.</p></tp:treatment-sec><tp:treatment-sec><!--Section generated to contain objects referenced in tp:taxon-treatment.--><fig id="F4" position="float" orientation="portrait"><object-id xmlns:xlink="http://www.w3.org/1999/xlink" content-type="doi" xlink:type="simple">10.3897/zookeys.1256.157322.figure4</object-id><object-id xmlns:xlink="http://www.w3.org/1999/xlink" content-type="arpha" xlink:type="simple">AE90D98B-BEF9-5094-8013-C3966D02CC02</object-id><label>Figure 4.</label><caption><p>Scanning electron micrographs (<abbrev xmlns:xlink="http://www.w3.org/1999/xlink" xlink:title="Scanning electron microscopy" id="ABBRID0E1AAG" xlink:type="simple">SEM</abbrev>) of <italic><tp:taxon-name><tp:taxon-name-part taxon-name-part-type="genus" reg="Acmella">Acmella</tp:taxon-name-part> <tp:taxon-name-part taxon-name-part-type="species" reg="krueangensis">krueangensis</tp:taxon-name-part></tp:taxon-name></italic> sp. nov. (A–E) various shell views. A. Overall shell view; B, C. Protoconch and sculpture details; D. Last whorl sculpture; E. Operculum. Scale bars: 0.5 mm (A, B); 0.1 mm (C–E).</p></caption><graphic xmlns:xlink="http://www.w3.org/1999/xlink" xlink:href="zookeys-1256-275_article-157322__-g004.jpg" position="float" orientation="portrait" xlink:type="simple" id="oo_1446448.jpg"><uri content-type="original_file" xlink:type="simple">https://binary.pensoft.net/fig/1446448</uri></graphic></fig></tp:treatment-sec></tp:taxon-treatment>
