# Supplementary material for: ﻿Four new species of genus Acmella W.T. Blanford, 1869 (Gastropoda, Assimineidae) from Southern Thailand
Source: Zookeys. 2025 Oct 22;1256:275–92. doi: 10.3897/zookeys.1256.157322 (PMC12572960; doi:10.3897/zookeys.1256.157322)
Supplement: XML Treatment for Acmella thamsingensis [file zookeys.1256.157322-treatment3.xml]

<!DOCTYPE tp:taxon-treatment
  PUBLIC "-//TaxonX//DTD Taxonomic Treatment Publishing DTD v0 20100105//EN" "tax-treatment-NSO.dtd">
<tp:taxon-treatment xmlns:tp="http://www.plazi.org/taxpub"><tp:treatment-meta><kwd-group><label>Taxon classification</label><kwd>
                  <named-content content-type="kingdom">Animalia</named-content>
                </kwd><kwd>
                  <named-content content-type="order">Littorinimorpha</named-content>
                </kwd><kwd>
                  <named-content content-type="family">Assimineidae</named-content>
                </kwd></kwd-group><mixed-citation publication-type="journal"><person-group><name><surname>Seedee</surname><given-names>Kunya</given-names></name><name><surname>Dumrongrojwattana</surname><given-names>Pongrat</given-names></name><name><surname>Poeaim</surname><given-names>Supattra</given-names></name></person-group><article-title>﻿Four new species of genus <italic><tp:taxon-name><tp:taxon-name-part taxon-name-part-type="genus" reg="Acmella">Acmella</tp:taxon-name-part></tp:taxon-name></italic> W.T. Blanford, 1869 (<tp:taxon-name><tp:taxon-name-part taxon-name-part-type="class">Gastropoda</tp:taxon-name-part></tp:taxon-name>, <tp:taxon-name><tp:taxon-name-part taxon-name-part-type="family">Assimineidae</tp:taxon-name-part></tp:taxon-name>) from Southern Thailand</article-title><source>Zookeys</source><day>22</day><month>10</month><year>2025</year><volume>1256</volume><fpage>275</fpage><lpage>292</lpage><pub-id pub-id-type="doi">10.3897/zookeys.1256.157322</pub-id></mixed-citation></tp:treatment-meta><tp:nomenclature><label>﻿</label><tp:taxon-name><object-id xmlns:xlink="http://www.w3.org/1999/xlink" content-type="arpha" xlink:type="simple">5FE63AB3-94CA-5B42-9EDC-79D2156FBB70</object-id>
                <tp:taxon-name-part taxon-name-part-type="genus" reg="Acmella">Acmella</tp:taxon-name-part>
                <tp:taxon-name-part taxon-name-part-type="species" reg="thamsingensis">thamsingensis</tp:taxon-name-part>
                <object-id xmlns:xlink="http://www.w3.org/1999/xlink" content-type="zoobank" xlink:type="simple">https://zoobank.org/E7DACE7F-DD7E-4BE2-8C56-432220B03FF5</object-id>
              </tp:taxon-name><tp:taxon-authority>Seedee, Dumrongrojwattana &amp; Poeaim</tp:taxon-authority><tp:taxon-status xmlns:xlink="http://www.w3.org/1999/xlink" xlink:type="simple">sp. nov.</tp:taxon-status><xref ref-type="fig" rid="F5">Fig. 5</xref></tp:nomenclature><tp:treatment-sec sec-type="type material" id="SECID0EAUAG"><title>Type material.</title><p><bold><italic>Holotype</italic></bold>: Thailand • WatTham Sing, Tham Sing Subdistrict, Mueang District, Chumphon Province; <named-content xmlns:xlink="http://www.w3.org/1999/xlink" content-type="dwc:verbatimCoordinates" xlink:type="simple"><named-content content-type="geo-json" specific-use="{&#34;type&#34;:&#34;Point&#34;,&#34;coordinates&#34;:[99.060000,10.425600]}" id="NCID0EOUAG" xlink:type="simple">10.4256, 99.0600</named-content></named-content>; November 2023; Kunya Seedee; deposited in the Malacological Collection; catalog no. ZRCBUU 0989; GenBank accession number: <ext-link xmlns:xlink="http://www.w3.org/1999/xlink" ext-link-type="gen" xlink:href="PV157991" xlink:type="simple">PV157991</ext-link>, <abbrev xmlns:xlink="http://www.w3.org/1999/xlink" xlink:title="shell height" id="ABBRID0EYUAG" xlink:type="simple">SH</abbrev> = 1.01 mm, <abbrev xmlns:xlink="http://www.w3.org/1999/xlink" xlink:title="shell width" id="ABBRID0E3UAG" xlink:type="simple">SW</abbrev> = 0.81 mm, <abbrev xmlns:xlink="http://www.w3.org/1999/xlink" xlink:title="aperture height" id="ABBRID0EAVAG" xlink:type="simple">AH</abbrev> = 0.41 mm, <abbrev xmlns:xlink="http://www.w3.org/1999/xlink" xlink:title="aperture width" id="ABBRID0EEVAG" xlink:type="simple">AW</abbrev> = 0.42 mm (Fig. <xref ref-type="fig" rid="F5">5A–E</xref>, Table <xref ref-type="table" rid="T2">2</xref>). <bold><italic>Paratype</italic></bold>: Thailand • 4 shells; same locality data as holotype; November 2023; deposited in the same institution as the holotype; catalog no. ZRCBUU 0990; GenBank accession number: <ext-link xmlns:xlink="http://www.w3.org/1999/xlink" ext-link-type="gen" xlink:href="PV157992" xlink:type="simple">PV157992</ext-link>, <abbrev xmlns:xlink="http://www.w3.org/1999/xlink" xlink:title="shell height" id="ABBRID0EYVAG" xlink:type="simple">SH</abbrev> = 1.37–1.43 mm (1.40 ± 0.03 mm), <abbrev xmlns:xlink="http://www.w3.org/1999/xlink" xlink:title="shell width" id="ABBRID0E3VAG" xlink:type="simple">SW</abbrev> = 0.93–1.03 mm (0.98 ± 0.05 mm), <abbrev xmlns:xlink="http://www.w3.org/1999/xlink" xlink:title="aperture height" id="ABBRID0EAWAG" xlink:type="simple">AH</abbrev> = 0.46–0.57 mm (0.49 ± 0.05 mm), <abbrev xmlns:xlink="http://www.w3.org/1999/xlink" xlink:title="aperture width" id="ABBRID0EEWAG" xlink:type="simple">AW</abbrev> = 0.37–0.49 mm (0.44 ± 0.06 mm).</p></tp:treatment-sec><tp:treatment-sec sec-type="diagnosis" id="SECID0EIWAG"><title>Diagnosis.</title><p>Shell shape conical, white; suture visible; whorls 4–6. Aperture oblique oval. The last whorl sculpture consists of a lattice pattern on the upper part of the whorls. Umbilicus open and narrow.</p></tp:treatment-sec><tp:treatment-sec sec-type="description" id="SECID0ENWAG"><title>Description.</title><p>Shell conical, white, translucent; rounded apex; whorls convex on the side up to a deep suture; 4¼–6 whorls. The aperture is oblique oval, with a wall next to the upper body, a concave part following the shell shape, and a thin peristome. The umbilicus is open, narrow, and superficial (Fig. <xref ref-type="fig" rid="F5">5A</xref>). Protoconch is a rough sculpture scattered throughout the area up to the second whorl (Fig. <xref ref-type="fig" rid="F5">5B, C</xref>). The last whorl sculpture is a spiral low convex sculpture with 23–26 rows, wide, conspicuous, and regularly spaced with a narrow groove in the wide rows. Radial sculpture tapered in the upper part of the whorl (Fig. <xref ref-type="fig" rid="F5">5D</xref>). Operculum paucispiral, thin, transparent, and composed of chitin (Fig. <xref ref-type="fig" rid="F5">5E</xref>).</p></tp:treatment-sec><tp:treatment-sec sec-type="Differential diagnosis" id="SECID0EDXAG"><title>Differential diagnosis.</title><p>The spiral sculpture of <italic><tp:taxon-name><tp:taxon-name-part taxon-name-part-type="genus" reg="Acmella">A.</tp:taxon-name-part> <tp:taxon-name-part taxon-name-part-type="species" reg="thamsingensis">thamsingensis</tp:taxon-name-part></tp:taxon-name></italic> sp. nov. is more prominent than that of <italic><tp:taxon-name><tp:taxon-name-part taxon-name-part-type="genus" reg="Acmella">A.</tp:taxon-name-part> <tp:taxon-name-part taxon-name-part-type="species" reg="cyrtoglyphe">cyrtoglyphe</tp:taxon-name-part></tp:taxon-name></italic>, where it is almost absent. The radial sculpture of <italic><tp:taxon-name><tp:taxon-name-part taxon-name-part-type="genus" reg="Acmella">A.</tp:taxon-name-part> <tp:taxon-name-part taxon-name-part-type="species" reg="thamsingensis">thamsingensis</tp:taxon-name-part></tp:taxon-name></italic> sp. nov. is limited to the upper part of the whorl, unlike <italic><tp:taxon-name><tp:taxon-name-part taxon-name-part-type="genus" reg="Acmella">A.</tp:taxon-name-part> <tp:taxon-name-part taxon-name-part-type="species" reg="cyrtoglyphe">cyrtoglyphe</tp:taxon-name-part></tp:taxon-name></italic>, which exhibits a more distinct and complete radial sculpture. Compared to <italic><tp:taxon-name><tp:taxon-name-part taxon-name-part-type="genus" reg="Acmella">A.</tp:taxon-name-part> <tp:taxon-name-part taxon-name-part-type="species" reg="krueangensis">krueangensis</tp:taxon-name-part></tp:taxon-name></italic> sp. nov., which has evenly distributed radial sculpture across the shell, <italic><tp:taxon-name><tp:taxon-name-part taxon-name-part-type="genus" reg="Acmella">A.</tp:taxon-name-part> <tp:taxon-name-part taxon-name-part-type="species" reg="thamsingensis">thamsingensis</tp:taxon-name-part></tp:taxon-name></italic> sp. nov. bears radial elements only on the upper portion of the last whorl. In contrast, <italic><tp:taxon-name><tp:taxon-name-part taxon-name-part-type="genus" reg="Acmella">A.</tp:taxon-name-part> <tp:taxon-name-part taxon-name-part-type="species" reg="changphueakensis">changphueakensis</tp:taxon-name-part></tp:taxon-name></italic> sp. nov. and <italic><tp:taxon-name><tp:taxon-name-part taxon-name-part-type="genus" reg="Acmella">A.</tp:taxon-name-part> <tp:taxon-name-part taxon-name-part-type="species" reg="kanchanaditensis">kanchanaditensis</tp:taxon-name-part></tp:taxon-name></italic> sp. nov. lack radial sculpture.</p></tp:treatment-sec><tp:treatment-sec sec-type="etymology" id="SECID0EB1AG"><title>Etymology.</title><p>The specific name <italic>thamsingensis</italic> refers to Wat Tham Sing, where the species was discovered.</p></tp:treatment-sec><tp:treatment-sec sec-type="habitat" id="SECID0ER1AG"><title>Habitat and distribution.</title><p>This species is only found at the study site.</p></tp:treatment-sec><tp:treatment-sec sec-type="ecology" id="SECID0EW1AG"><title>Ecology.</title><p>The new species was discovered in aphotic cave zones, inhabiting moist microhabitats where water percolates through the cave walls, approximately 20 m from the entrance.</p></tp:treatment-sec><tp:treatment-sec><!--Section generated to contain objects referenced in tp:taxon-treatment.--><fig id="F5" position="float" orientation="portrait"><object-id xmlns:xlink="http://www.w3.org/1999/xlink" content-type="doi" xlink:type="simple">10.3897/zookeys.1256.157322.figure5</object-id><object-id xmlns:xlink="http://www.w3.org/1999/xlink" content-type="arpha" xlink:type="simple">89C44A8E-0BB4-525F-A4C4-1886D2B9A71D</object-id><label>Figure 5.</label><caption><p>Scanning electron micrographs (<abbrev xmlns:xlink="http://www.w3.org/1999/xlink" xlink:title="Scanning electron microscopy" id="ABBRID0EWBAG" xlink:type="simple">SEM</abbrev>) of <italic><tp:taxon-name><tp:taxon-name-part taxon-name-part-type="genus" reg="Acmella">Acmella</tp:taxon-name-part> <tp:taxon-name-part taxon-name-part-type="species" reg="thamsingensis">thamsingensis</tp:taxon-name-part></tp:taxon-name></italic> sp. nov. (A–E) various shell views. A. Overall shell view; B, C. Protoconch and sculpture details; D. Last whorl sculpture; E. Operculum. Scale bars: 0.5 mm (A, B); 0.1 mm (C–E).</p></caption><graphic xmlns:xlink="http://www.w3.org/1999/xlink" xlink:href="zookeys-1256-275_article-157322__-g005.jpg" position="float" orientation="portrait" xlink:type="simple" id="oo_1446449.jpg"><uri content-type="original_file" xlink:type="simple">https://binary.pensoft.net/fig/1446449</uri></graphic></fig><table-wrap id="T2" position="float" orientation="portrait"><label>Table 2.</label><caption><p>Holotype size measurements of <italic><tp:taxon-name><tp:taxon-name-part taxon-name-part-type="genus" reg="Acmella">Acmella</tp:taxon-name-part></tp:taxon-name></italic> in this study (in mm).</p></caption><table id="TID0E2MBG" rules="all"><tbody><tr><th rowspan="1" colspan="1">Species</th><th rowspan="1" colspan="1">Numbers</th><th rowspan="1" colspan="1">
                        <abbrev xmlns:xlink="http://www.w3.org/1999/xlink" xlink:title="shell height" id="ABBRID0E5KAG" xlink:type="simple">SH</abbrev>
                      </th><th rowspan="1" colspan="1">
                        <abbrev xmlns:xlink="http://www.w3.org/1999/xlink" xlink:title="shell width" id="ABBRID0EGLAG" xlink:type="simple">SW</abbrev>
                      </th><th rowspan="1" colspan="1">
                        <abbrev xmlns:xlink="http://www.w3.org/1999/xlink" xlink:title="aperture height" id="ABBRID0EOLAG" xlink:type="simple">AH</abbrev>
                      </th><th rowspan="1" colspan="1">
                        <abbrev xmlns:xlink="http://www.w3.org/1999/xlink" xlink:title="aperture width" id="ABBRID0EWLAG" xlink:type="simple">AW</abbrev>
                      </th></tr><tr><td rowspan="1" colspan="1"><italic><tp:taxon-name><tp:taxon-name-part taxon-name-part-type="genus" reg="Acmella">A.</tp:taxon-name-part> <tp:taxon-name-part taxon-name-part-type="species" reg="krueangensis">krueangensis</tp:taxon-name-part></tp:taxon-name></italic> sp. nov.</td><td rowspan="1" colspan="1">ZRCBUU 0987</td><td rowspan="1" colspan="1">1.51</td><td rowspan="1" colspan="1">1.09</td><td rowspan="1" colspan="1">0.58</td><td rowspan="1" colspan="1">0.53</td></tr><tr><td rowspan="1" colspan="1"><italic><tp:taxon-name><tp:taxon-name-part taxon-name-part-type="genus" reg="Acmella">A.</tp:taxon-name-part> <tp:taxon-name-part taxon-name-part-type="species" reg="thamsingensis">thamsingensis</tp:taxon-name-part></tp:taxon-name></italic> sp. nov.</td><td rowspan="1" colspan="1">ZRCBUU 0989</td><td rowspan="1" colspan="1">1.01</td><td rowspan="1" colspan="1">0.81</td><td rowspan="1" colspan="1">0.41</td><td rowspan="1" colspan="1">0.42</td></tr><tr><td rowspan="1" colspan="1"><italic><tp:taxon-name><tp:taxon-name-part taxon-name-part-type="genus" reg="Acmella">A.</tp:taxon-name-part> <tp:taxon-name-part taxon-name-part-type="species" reg="changphueakensis">changphueakensis</tp:taxon-name-part></tp:taxon-name></italic> sp. nov.</td><td rowspan="1" colspan="1">ZRCBUU 0991</td><td rowspan="1" colspan="1">1.37</td><td rowspan="1" colspan="1">0.96</td><td rowspan="1" colspan="1">0.52</td><td rowspan="1" colspan="1">0.53</td></tr><tr><td rowspan="1" colspan="1"><italic><tp:taxon-name><tp:taxon-name-part taxon-name-part-type="genus" reg="Acmella">A.</tp:taxon-name-part> <tp:taxon-name-part taxon-name-part-type="species" reg="kanchanaditensis">kanchanaditensis</tp:taxon-name-part></tp:taxon-name></italic> sp. nov.</td><td rowspan="1" colspan="1">ZRCBUU 0993</td><td rowspan="1" colspan="1">1.41</td><td rowspan="1" colspan="1">1.10</td><td rowspan="1" colspan="1">0.58</td><td rowspan="1" colspan="1">0.51</td></tr></tbody></table></table-wrap></tp:treatment-sec></tp:taxon-treatment>
