# Supplementary material for: ﻿Four new species of genus Acmella W.T. Blanford, 1869 (Gastropoda, Assimineidae) from Southern Thailand
Source: Zookeys. 2025 Oct 22;1256:275–92. doi: 10.3897/zookeys.1256.157322 (PMC12572960; doi:10.3897/zookeys.1256.157322)
Supplement: XML Treatment for Acmella changphueakensis [file zookeys.1256.157322-treatment4.xml]

<!DOCTYPE tp:taxon-treatment
  PUBLIC "-//TaxonX//DTD Taxonomic Treatment Publishing DTD v0 20100105//EN" "tax-treatment-NSO.dtd">
<tp:taxon-treatment xmlns:tp="http://www.plazi.org/taxpub"><tp:treatment-meta><kwd-group><label>Taxon classification</label><kwd>
                  <named-content content-type="kingdom">Animalia</named-content>
                </kwd><kwd>
                  <named-content content-type="order">Littorinimorpha</named-content>
                </kwd><kwd>
                  <named-content content-type="family">Assimineidae</named-content>
                </kwd></kwd-group><mixed-citation publication-type="journal"><person-group><name><surname>Seedee</surname><given-names>Kunya</given-names></name><name><surname>Dumrongrojwattana</surname><given-names>Pongrat</given-names></name><name><surname>Poeaim</surname><given-names>Supattra</given-names></name></person-group><article-title>﻿Four new species of genus <italic><tp:taxon-name><tp:taxon-name-part taxon-name-part-type="genus" reg="Acmella">Acmella</tp:taxon-name-part></tp:taxon-name></italic> W.T. Blanford, 1869 (<tp:taxon-name><tp:taxon-name-part taxon-name-part-type="class">Gastropoda</tp:taxon-name-part></tp:taxon-name>, <tp:taxon-name><tp:taxon-name-part taxon-name-part-type="family">Assimineidae</tp:taxon-name-part></tp:taxon-name>) from Southern Thailand</article-title><source>Zookeys</source><day>22</day><month>10</month><year>2025</year><volume>1256</volume><fpage>275</fpage><lpage>292</lpage><pub-id pub-id-type="doi">10.3897/zookeys.1256.157322</pub-id></mixed-citation></tp:treatment-meta><tp:nomenclature><label>﻿</label><tp:taxon-name><object-id xmlns:xlink="http://www.w3.org/1999/xlink" content-type="arpha" xlink:type="simple">45DC3B8D-7FE9-520C-A29B-8BA14E1E6A7A</object-id>
                <tp:taxon-name-part taxon-name-part-type="genus" reg="Acmella">Acmella</tp:taxon-name-part>
                <tp:taxon-name-part taxon-name-part-type="species" reg="changphueakensis">changphueakensis</tp:taxon-name-part>
                <object-id xmlns:xlink="http://www.w3.org/1999/xlink" content-type="zoobank" xlink:type="simple">https://zoobank.org/334BE3B4-63B6-429F-A1F4-343BD9A03E73</object-id>
              </tp:taxon-name><tp:taxon-authority>Seedee, Dumrongrojwattana &amp; Poeaim</tp:taxon-authority><tp:taxon-status xmlns:xlink="http://www.w3.org/1999/xlink" xlink:type="simple">sp. nov.</tp:taxon-status><xref ref-type="fig" rid="F6">Fig. 6</xref></tp:nomenclature><tp:treatment-sec sec-type="type material" id="SECID0EJ3AG"><title>Type material.</title><p><bold><italic>Holotype</italic></bold>: Thailand • Samnaksong Tham Chang Phueak, Ban Na Subdistrict, Mueang District, Chumphon Province; <named-content xmlns:xlink="http://www.w3.org/1999/xlink" content-type="dwc:verbatimCoordinates" xlink:type="simple"><named-content content-type="geo-json" specific-use="{&#34;type&#34;:&#34;Point&#34;,&#34;coordinates&#34;:[99.034900,10.446300]}" id="NCID0EX3AG" xlink:type="simple">10.4463, 99.0349</named-content></named-content>; November 2023; Kunya Seedee; Deposited in the Malacological Collection; catalog no. ZRCBUU 0991; GenBank accession number: <ext-link xmlns:xlink="http://www.w3.org/1999/xlink" ext-link-type="gen" xlink:href="PV157993" xlink:type="simple">PV157993</ext-link>, <abbrev xmlns:xlink="http://www.w3.org/1999/xlink" xlink:title="shell height" id="ABBRID0EB4AG" xlink:type="simple">SH</abbrev> = 1.37 mm, <abbrev xmlns:xlink="http://www.w3.org/1999/xlink" xlink:title="shell width" id="ABBRID0EF4AG" xlink:type="simple">SW</abbrev> = 0.96 mm, <abbrev xmlns:xlink="http://www.w3.org/1999/xlink" xlink:title="aperture height" id="ABBRID0EJ4AG" xlink:type="simple">AH</abbrev> = 0.52 mm, <abbrev xmlns:xlink="http://www.w3.org/1999/xlink" xlink:title="aperture width" id="ABBRID0EN4AG" xlink:type="simple">AW</abbrev> = 0.53 mm (Fig. <xref ref-type="fig" rid="F6">6A–E</xref>, Table <xref ref-type="table" rid="T2">2</xref>). <bold><italic>Paratype</italic></bold>: Thailand • 4 shells; same locality data as holotype; November 2023; Deposited in the same institution as the holotype; catalog no. ZRCBUU 0992; GenBank accession number: <ext-link xmlns:xlink="http://www.w3.org/1999/xlink" ext-link-type="gen" xlink:href="PV157994" xlink:type="simple">PV157994</ext-link>, <abbrev xmlns:xlink="http://www.w3.org/1999/xlink" xlink:title="shell height" id="ABBRID0EB5AG" xlink:type="simple">SH</abbrev> = 1.33–1.49 mm (1.38 ± 0.08 mm), <abbrev xmlns:xlink="http://www.w3.org/1999/xlink" xlink:title="shell width" id="ABBRID0EF5AG" xlink:type="simple">SW</abbrev> = 0.95–1.09 mm (1.01 ± 0.07 mm), <abbrev xmlns:xlink="http://www.w3.org/1999/xlink" xlink:title="aperture height" id="ABBRID0EJ5AG" xlink:type="simple">AH</abbrev> = 0.51–0.57 mm (0.54 ± 0.03 mm), <abbrev xmlns:xlink="http://www.w3.org/1999/xlink" xlink:title="aperture width" id="ABBRID0EN5AG" xlink:type="simple">AW</abbrev> = 0.48–0.54 mm (0.50 ± 0.03 mm).</p></tp:treatment-sec><tp:treatment-sec sec-type="diagnosis" id="SECID0ER5AG"><title>Diagnosis.</title><p>Shell conical, white; a visible suture; 5–5½ whorls. Aperture oblique and oval. The last whorl sculpture has a prominently spiraled, low convex pattern. Umbilicus open and narrow.</p></tp:treatment-sec><tp:treatment-sec sec-type="description" id="SECID0EW5AG"><title>Description.</title><p>Shell conical, white, translucent; apex rounded; whorls convex up to deep suture; 5–5½ whorls. The aperture is oblique oval, with a wall adjacent to the upper body, a concave portion following the shell shape, and a thin peristome. Umbilicus open, narrow, and nearly closed (Fig. <xref ref-type="fig" rid="F6">6A</xref>). Protoconch sculpture consisting of malleation, scattered throughout the area up to the second whorl (Fig. <xref ref-type="fig" rid="F6">6B, C</xref>). The last whorl sculpture consists of a spiral low convex pattern with 30–32, conspicuous, regularly spaced rows, each with a narrow groove. The radial sculpture is almost absent and irregularly spaced (Fig. <xref ref-type="fig" rid="F6">6D</xref>). Operculum paucispiral, thin, transparent, and composed of chitin (Fig. <xref ref-type="fig" rid="F6">6E</xref>).</p></tp:treatment-sec><tp:treatment-sec sec-type="Differential diagnosis" id="SECID0EM6AG"><title>Differential diagnosis.</title><p><italic><tp:taxon-name><tp:taxon-name-part taxon-name-part-type="genus" reg="Acmella">Acmella</tp:taxon-name-part> <tp:taxon-name-part taxon-name-part-type="species" reg="changphueakensis">changphueakensis</tp:taxon-name-part></tp:taxon-name></italic> sp. nov. resembles <italic><tp:taxon-name><tp:taxon-name-part taxon-name-part-type="genus" reg="Acmella">A.</tp:taxon-name-part> <tp:taxon-name-part taxon-name-part-type="species" reg="minutissima">minutissima</tp:taxon-name-part></tp:taxon-name></italic> Maassen, 2000 in having a similar sculpture pattern on the last whorl. However, it can be distinguished by its higher number of spiral rows and greater number of whorls (five), whereas <italic><tp:taxon-name><tp:taxon-name-part taxon-name-part-type="genus" reg="Acmella">A.</tp:taxon-name-part> <tp:taxon-name-part taxon-name-part-type="species" reg="minutissima">minutissima</tp:taxon-name-part></tp:taxon-name></italic> has only four. Among the newly described species, <italic><tp:taxon-name><tp:taxon-name-part taxon-name-part-type="genus" reg="Acmella">A.</tp:taxon-name-part> <tp:taxon-name-part taxon-name-part-type="species" reg="changphueakensis">changphueakensis</tp:taxon-name-part></tp:taxon-name></italic> sp. nov. differs from <italic><tp:taxon-name><tp:taxon-name-part taxon-name-part-type="genus" reg="Acmella">A.</tp:taxon-name-part> <tp:taxon-name-part taxon-name-part-type="species" reg="krueangensis">krueangensis</tp:taxon-name-part></tp:taxon-name></italic> sp. nov. and <italic><tp:taxon-name><tp:taxon-name-part taxon-name-part-type="genus" reg="Acmella">A.</tp:taxon-name-part> <tp:taxon-name-part taxon-name-part-type="species" reg="thamsingensis">thamsingensis</tp:taxon-name-part></tp:taxon-name></italic> sp. nov. by its faint radial sculpture, which is well developed in the latter two species. It shares a similar spiral sculpture with <italic><tp:taxon-name><tp:taxon-name-part taxon-name-part-type="genus" reg="Acmella">A.</tp:taxon-name-part> <tp:taxon-name-part taxon-name-part-type="species" reg="kanchanaditensis">kanchanaditensis</tp:taxon-name-part></tp:taxon-name></italic> sp. nov., but it differs in having more widely spaced spiral rows.</p></tp:treatment-sec><tp:treatment-sec sec-type="etymology" id="SECID0E6BBG"><title>Etymology.</title><p>The name <italic>changphueakensis</italic> is derived from Samnaksong Tham Chang Phueak, where this species was discovered.</p></tp:treatment-sec><tp:treatment-sec sec-type="habitat" id="SECID0EPCBG"><title>Habitat and distribution.</title><p>This species is known only from the study site.</p></tp:treatment-sec><tp:treatment-sec sec-type="ecology" id="SECID0EUCBG"><title>Ecology.</title><p>The new species inhabits cave environments where no light penetrates, specifically in areas where water seeps through the cave walls.</p></tp:treatment-sec><tp:treatment-sec><!--Section generated to contain objects referenced in tp:taxon-treatment.--><fig id="F6" position="float" orientation="portrait"><object-id xmlns:xlink="http://www.w3.org/1999/xlink" content-type="doi" xlink:type="simple">10.3897/zookeys.1256.157322.figure6</object-id><object-id xmlns:xlink="http://www.w3.org/1999/xlink" content-type="arpha" xlink:type="simple">F48119BD-9359-52AD-BE84-65F15A17B968</object-id><label>Figure 6.</label><caption><p>Scanning electron micrographs (<abbrev xmlns:xlink="http://www.w3.org/1999/xlink" xlink:title="Scanning electron microscopy" id="ABBRID0ESCAG" xlink:type="simple">SEM</abbrev>) of <italic><tp:taxon-name><tp:taxon-name-part taxon-name-part-type="genus" reg="Acmella">Acmella</tp:taxon-name-part> <tp:taxon-name-part taxon-name-part-type="species" reg="changphueakensis">changphueakensis</tp:taxon-name-part></tp:taxon-name></italic> sp. nov. (A–E) various shell views. A. Overall shell view; B, C. Protoconch and sculpture details; D. Last whorl sculpture; E. Operculum. Scale bars: 0.5 mm (A, B); 0.1 mm (C–E).</p></caption><graphic xmlns:xlink="http://www.w3.org/1999/xlink" xlink:href="zookeys-1256-275_article-157322__-g006.jpg" position="float" orientation="portrait" xlink:type="simple" id="oo_1446450.jpg"><uri content-type="original_file" xlink:type="simple">https://binary.pensoft.net/fig/1446450</uri></graphic></fig><table-wrap id="T2" position="float" orientation="portrait"><label>Table 2.</label><caption><p>Holotype size measurements of <italic><tp:taxon-name><tp:taxon-name-part taxon-name-part-type="genus" reg="Acmella">Acmella</tp:taxon-name-part></tp:taxon-name></italic> in this study (in mm).</p></caption><table id="TID0E2MBG" rules="all"><tbody><tr><th rowspan="1" colspan="1">Species</th><th rowspan="1" colspan="1">Numbers</th><th rowspan="1" colspan="1">
                        <abbrev xmlns:xlink="http://www.w3.org/1999/xlink" xlink:title="shell height" id="ABBRID0E5KAG" xlink:type="simple">SH</abbrev>
                      </th><th rowspan="1" colspan="1">
                        <abbrev xmlns:xlink="http://www.w3.org/1999/xlink" xlink:title="shell width" id="ABBRID0EGLAG" xlink:type="simple">SW</abbrev>
                      </th><th rowspan="1" colspan="1">
                        <abbrev xmlns:xlink="http://www.w3.org/1999/xlink" xlink:title="aperture height" id="ABBRID0EOLAG" xlink:type="simple">AH</abbrev>
                      </th><th rowspan="1" colspan="1">
                        <abbrev xmlns:xlink="http://www.w3.org/1999/xlink" xlink:title="aperture width" id="ABBRID0EWLAG" xlink:type="simple">AW</abbrev>
                      </th></tr><tr><td rowspan="1" colspan="1"><italic><tp:taxon-name><tp:taxon-name-part taxon-name-part-type="genus" reg="Acmella">A.</tp:taxon-name-part> <tp:taxon-name-part taxon-name-part-type="species" reg="krueangensis">krueangensis</tp:taxon-name-part></tp:taxon-name></italic> sp. nov.</td><td rowspan="1" colspan="1">ZRCBUU 0987</td><td rowspan="1" colspan="1">1.51</td><td rowspan="1" colspan="1">1.09</td><td rowspan="1" colspan="1">0.58</td><td rowspan="1" colspan="1">0.53</td></tr><tr><td rowspan="1" colspan="1"><italic><tp:taxon-name><tp:taxon-name-part taxon-name-part-type="genus" reg="Acmella">A.</tp:taxon-name-part> <tp:taxon-name-part taxon-name-part-type="species" reg="thamsingensis">thamsingensis</tp:taxon-name-part></tp:taxon-name></italic> sp. nov.</td><td rowspan="1" colspan="1">ZRCBUU 0989</td><td rowspan="1" colspan="1">1.01</td><td rowspan="1" colspan="1">0.81</td><td rowspan="1" colspan="1">0.41</td><td rowspan="1" colspan="1">0.42</td></tr><tr><td rowspan="1" colspan="1"><italic><tp:taxon-name><tp:taxon-name-part taxon-name-part-type="genus" reg="Acmella">A.</tp:taxon-name-part> <tp:taxon-name-part taxon-name-part-type="species" reg="changphueakensis">changphueakensis</tp:taxon-name-part></tp:taxon-name></italic> sp. nov.</td><td rowspan="1" colspan="1">ZRCBUU 0991</td><td rowspan="1" colspan="1">1.37</td><td rowspan="1" colspan="1">0.96</td><td rowspan="1" colspan="1">0.52</td><td rowspan="1" colspan="1">0.53</td></tr><tr><td rowspan="1" colspan="1"><italic><tp:taxon-name><tp:taxon-name-part taxon-name-part-type="genus" reg="Acmella">A.</tp:taxon-name-part> <tp:taxon-name-part taxon-name-part-type="species" reg="kanchanaditensis">kanchanaditensis</tp:taxon-name-part></tp:taxon-name></italic> sp. nov.</td><td rowspan="1" colspan="1">ZRCBUU 0993</td><td rowspan="1" colspan="1">1.41</td><td rowspan="1" colspan="1">1.10</td><td rowspan="1" colspan="1">0.58</td><td rowspan="1" colspan="1">0.51</td></tr></tbody></table></table-wrap></tp:treatment-sec></tp:taxon-treatment>
