# Supplementary material for: ﻿Four new species of genus Acmella W.T. Blanford, 1869 (Gastropoda, Assimineidae) from Southern Thailand
Source: Zookeys. 2025 Oct 22;1256:275–92. doi: 10.3897/zookeys.1256.157322 (PMC12572960; doi:10.3897/zookeys.1256.157322)
Supplement: XML Treatment for Acmella kanchanaditensis [file zookeys.1256.157322-treatment5.xml]

<!DOCTYPE tp:taxon-treatment
  PUBLIC "-//TaxonX//DTD Taxonomic Treatment Publishing DTD v0 20100105//EN" "tax-treatment-NSO.dtd">
<tp:taxon-treatment xmlns:tp="http://www.plazi.org/taxpub"><tp:treatment-meta><kwd-group><label>Taxon classification</label><kwd>
                  <named-content content-type="kingdom">Animalia</named-content>
                </kwd><kwd>
                  <named-content content-type="order">Littorinimorpha</named-content>
                </kwd><kwd>
                  <named-content content-type="family">Assimineidae</named-content>
                </kwd></kwd-group><mixed-citation publication-type="journal"><person-group><name><surname>Seedee</surname><given-names>Kunya</given-names></name><name><surname>Dumrongrojwattana</surname><given-names>Pongrat</given-names></name><name><surname>Poeaim</surname><given-names>Supattra</given-names></name></person-group><article-title>﻿Four new species of genus <italic><tp:taxon-name><tp:taxon-name-part taxon-name-part-type="genus" reg="Acmella">Acmella</tp:taxon-name-part></tp:taxon-name></italic> W.T. Blanford, 1869 (<tp:taxon-name><tp:taxon-name-part taxon-name-part-type="class">Gastropoda</tp:taxon-name-part></tp:taxon-name>, <tp:taxon-name><tp:taxon-name-part taxon-name-part-type="family">Assimineidae</tp:taxon-name-part></tp:taxon-name>) from Southern Thailand</article-title><source>Zookeys</source><day>22</day><month>10</month><year>2025</year><volume>1256</volume><fpage>275</fpage><lpage>292</lpage><pub-id pub-id-type="doi">10.3897/zookeys.1256.157322</pub-id></mixed-citation></tp:treatment-meta><tp:nomenclature><label>﻿</label><tp:taxon-name><object-id xmlns:xlink="http://www.w3.org/1999/xlink" content-type="arpha" xlink:type="simple">A47CDAA8-EB5B-5380-A34C-AF9CAE148709</object-id>
                <tp:taxon-name-part taxon-name-part-type="genus" reg="Acmella">Acmella</tp:taxon-name-part>
                <tp:taxon-name-part taxon-name-part-type="species" reg="kanchanaditensis">kanchanaditensis</tp:taxon-name-part>
                <object-id xmlns:xlink="http://www.w3.org/1999/xlink" content-type="zoobank" xlink:type="simple">https://zoobank.org/4345A7C6-45F0-48DF-BFC8-5E0FE5B628F5</object-id>
              </tp:taxon-name><tp:taxon-authority>Seedee, Dumrongrojwattana &amp; Poeaim</tp:taxon-authority><tp:taxon-status xmlns:xlink="http://www.w3.org/1999/xlink" xlink:type="simple">sp. nov.</tp:taxon-status><xref ref-type="fig" rid="F7">Fig. 7</xref></tp:nomenclature><tp:treatment-sec sec-type="type material" id="SECID0EHEBG"><title>Type material.</title><p><bold><italic>Holotype</italic></bold>: Thailand • Wat Pa Kanchanadit, Kadae Subdistrict, Kanchanadit District, Surat Thani Province; <named-content xmlns:xlink="http://www.w3.org/1999/xlink" content-type="dwc:verbatimCoordinates" xlink:type="simple"><named-content content-type="geo-json" specific-use="{&#34;type&#34;:&#34;Point&#34;,&#34;coordinates&#34;:[99.470800,9.142600]}" id="NCID0EVEBG" xlink:type="simple">9.1426, 99.4708</named-content></named-content>; November 2023; Kunya Seedee; deposited in the Malacological Collection; catalog no. ZRCBUU 0993; GenBank accession number: <ext-link xmlns:xlink="http://www.w3.org/1999/xlink" ext-link-type="gen" xlink:href="PV157995" xlink:type="simple">PV157995</ext-link>, <abbrev xmlns:xlink="http://www.w3.org/1999/xlink" xlink:title="shell height" id="ABBRID0E6EBG" xlink:type="simple">SH</abbrev> = 1.41 mm, <abbrev xmlns:xlink="http://www.w3.org/1999/xlink" xlink:title="shell width" id="ABBRID0EDFBG" xlink:type="simple">SW</abbrev> = 1.10 mm, <abbrev xmlns:xlink="http://www.w3.org/1999/xlink" xlink:title="aperture height" id="ABBRID0EHFBG" xlink:type="simple">AH</abbrev> = 0.58 mm, <abbrev xmlns:xlink="http://www.w3.org/1999/xlink" xlink:title="aperture width" id="ABBRID0ELFBG" xlink:type="simple">AW</abbrev> = 0.51 mm (Fig. <xref ref-type="fig" rid="F7">7A-E</xref>, Table <xref ref-type="table" rid="T2">2</xref>). <bold><italic>Paratype</italic></bold>: Thailand • 4 shells; same locality data as holotype; November 2023; deposited in the same institution as the holotype; catalog no. ZRCBUU 0994; GenBank accession number: <ext-link xmlns:xlink="http://www.w3.org/1999/xlink" ext-link-type="gen" xlink:href="PV157996" xlink:type="simple">PV157996</ext-link>, <abbrev xmlns:xlink="http://www.w3.org/1999/xlink" xlink:title="shell height" id="ABBRID0E6FBG" xlink:type="simple">SH</abbrev> = 1.39–1.52 mm (1.47 ± 0.08 mm), <abbrev xmlns:xlink="http://www.w3.org/1999/xlink" xlink:title="shell width" id="ABBRID0EDGBG" xlink:type="simple">SW</abbrev> = 1.07–1.10 mm (1.08 ± 0.01 mm), <abbrev xmlns:xlink="http://www.w3.org/1999/xlink" xlink:title="aperture height" id="ABBRID0EHGBG" xlink:type="simple">AH</abbrev> = 0.51–0.60 mm (0.57 ± 0.04 mm), <abbrev xmlns:xlink="http://www.w3.org/1999/xlink" xlink:title="aperture width" id="ABBRID0ELGBG" xlink:type="simple">AW</abbrev> = 0.48–0.50 mm (0.49 ± 0.01 mm).</p></tp:treatment-sec><tp:treatment-sec sec-type="diagnosis" id="SECID0EPGBG"><title>Diagnosis.</title><p>Shell conical, white; a visible suture; 4¾–5 whorls. Aperture oblique and oval. The last whorl sculpture has a relief spiral pattern, thin lines and is barely visible. Umbilicus open and narrow.</p></tp:treatment-sec><tp:treatment-sec sec-type="description" id="SECID0EUGBG"><title>Description.</title><p>Shell conical, white, translucent; apex rounded; whorls convex up to deep suture; 4¾–5 whorls. Aperture oblique oval, with a wall adjacent to the upper body, a concave part following the shell shape, and a thin peristome. Umbilicus open, narrow, and superficial (Fig. <xref ref-type="fig" rid="F7">7A</xref>). Protoconch sculpture rough and spread across the area (Fig. <xref ref-type="fig" rid="F7">7B, C</xref>). Last whorl sculpture consists of 48 spiral rows with a shallow groove between them. Radial sculpture thin and barely visible (Fig. <xref ref-type="fig" rid="F7">7D</xref>). Operculum paucispiral, thin, transparent, composed of chitin (Fig. <xref ref-type="fig" rid="F7">7E</xref>).</p></tp:treatment-sec><tp:treatment-sec sec-type="Differential diagnosis" id="SECID0EKHBG"><title>Differential diagnosis.</title><p><italic><tp:taxon-name><tp:taxon-name-part taxon-name-part-type="genus" reg="Acmella">Acmella</tp:taxon-name-part> <tp:taxon-name-part taxon-name-part-type="species" reg="kanchanaditensis">kanchanaditensis</tp:taxon-name-part></tp:taxon-name></italic> sp. nov. can be distinguished from <italic><tp:taxon-name><tp:taxon-name-part taxon-name-part-type="genus" reg="Acmella">A.</tp:taxon-name-part> <tp:taxon-name-part taxon-name-part-type="species" reg="caelata">caelata</tp:taxon-name-part></tp:taxon-name></italic> Vermeulen &amp; Junau, 2007 by its almost invisible radial sculpture. In contrast, in <italic><tp:taxon-name><tp:taxon-name-part taxon-name-part-type="genus" reg="Acmella">A.</tp:taxon-name-part> <tp:taxon-name-part taxon-name-part-type="species" reg="caelata">caelata</tp:taxon-name-part></tp:taxon-name></italic>, the radial sculpture remains faintly visible in certain areas. Additionally, <italic><tp:taxon-name><tp:taxon-name-part taxon-name-part-type="genus" reg="Acmella">A.</tp:taxon-name-part> <tp:taxon-name-part taxon-name-part-type="species" reg="kanchanaditensis">kanchanaditensis</tp:taxon-name-part></tp:taxon-name></italic> sp. nov. has a higher number of whorls. This new species also closely resembles <italic><tp:taxon-name><tp:taxon-name-part taxon-name-part-type="genus" reg="Acmella">A.</tp:taxon-name-part> <tp:taxon-name-part taxon-name-part-type="species" reg="changphueakensis">changphueakensis</tp:taxon-name-part></tp:taxon-name></italic> sp. nov. in having spiral sculpture, but the spiral rows in <italic><tp:taxon-name><tp:taxon-name-part taxon-name-part-type="genus" reg="Acmella">A.</tp:taxon-name-part> <tp:taxon-name-part taxon-name-part-type="species" reg="kanchanaditensis">kanchanaditensis</tp:taxon-name-part></tp:taxon-name></italic> sp. nov. are thinner and more widely spaced. In contrast, <italic><tp:taxon-name><tp:taxon-name-part taxon-name-part-type="genus" reg="Acmella">A.</tp:taxon-name-part> <tp:taxon-name-part taxon-name-part-type="species" reg="krueangensis">krueangensis</tp:taxon-name-part></tp:taxon-name></italic> sp. nov. and <italic><tp:taxon-name><tp:taxon-name-part taxon-name-part-type="genus" reg="Acmella">A.</tp:taxon-name-part> <tp:taxon-name-part taxon-name-part-type="species" reg="thamsingensis">thamsingensis</tp:taxon-name-part></tp:taxon-name></italic> sp. nov. exhibit well-developed radial sculpture, which is lacking in the present species.</p></tp:treatment-sec><tp:treatment-sec sec-type="etymology" id="SECID0EIKBG"><title>Etymology.</title><p>The specific name <italic>kanchanaditensis</italic> is derived from Wat Pa Kanchanadit, where this species was discovered.</p></tp:treatment-sec><tp:treatment-sec sec-type="habitat" id="SECID0EYKBG"><title>Habitat and distribution.</title><p>This species is known only from the study site.</p></tp:treatment-sec><tp:treatment-sec sec-type="ecology" id="SECID0E4KBG"><title>Ecology.</title><p>The new species is found in caves where no light penetrates, specifically in areas where water seeps through stalactites and stalagmites.</p></tp:treatment-sec><tp:treatment-sec><!--Section generated to contain objects referenced in tp:taxon-treatment.--><fig id="F7" position="float" orientation="portrait"><object-id xmlns:xlink="http://www.w3.org/1999/xlink" content-type="doi" xlink:type="simple">10.3897/zookeys.1256.157322.figure7</object-id><object-id xmlns:xlink="http://www.w3.org/1999/xlink" content-type="arpha" xlink:type="simple">72FE22F6-EC14-5868-B645-A7F7ABE0E817</object-id><label>Figure 7.</label><caption><p>Scanning electron micrographs (<abbrev xmlns:xlink="http://www.w3.org/1999/xlink" xlink:title="Scanning electron microscopy" id="ABBRID0EODAG" xlink:type="simple">SEM</abbrev>) of <italic><tp:taxon-name><tp:taxon-name-part taxon-name-part-type="genus" reg="Acmella">Acmella</tp:taxon-name-part> <tp:taxon-name-part taxon-name-part-type="species" reg="kanchanaditensis">kanchanaditensis</tp:taxon-name-part></tp:taxon-name></italic> sp. nov. (A–E) various shell views. A. Overall shell view; B, C. Protoconch and sculpture details; D. Last whorl sculpture; E. Operculum. Scale bars: 0.5 mm (A, B); 0.1 mm (C–E).</p></caption><graphic xmlns:xlink="http://www.w3.org/1999/xlink" xlink:href="zookeys-1256-275_article-157322__-g007.jpg" position="float" orientation="portrait" xlink:type="simple" id="oo_1446451.jpg"><uri content-type="original_file" xlink:type="simple">https://binary.pensoft.net/fig/1446451</uri></graphic></fig><table-wrap id="T2" position="float" orientation="portrait"><label>Table 2.</label><caption><p>Holotype size measurements of <italic><tp:taxon-name><tp:taxon-name-part taxon-name-part-type="genus" reg="Acmella">Acmella</tp:taxon-name-part></tp:taxon-name></italic> in this study (in mm).</p></caption><table id="TID0E2MBG" rules="all"><tbody><tr><th rowspan="1" colspan="1">Species</th><th rowspan="1" colspan="1">Numbers</th><th rowspan="1" colspan="1">
                        <abbrev xmlns:xlink="http://www.w3.org/1999/xlink" xlink:title="shell height" id="ABBRID0E5KAG" xlink:type="simple">SH</abbrev>
                      </th><th rowspan="1" colspan="1">
                        <abbrev xmlns:xlink="http://www.w3.org/1999/xlink" xlink:title="shell width" id="ABBRID0EGLAG" xlink:type="simple">SW</abbrev>
                      </th><th rowspan="1" colspan="1">
                        <abbrev xmlns:xlink="http://www.w3.org/1999/xlink" xlink:title="aperture height" id="ABBRID0EOLAG" xlink:type="simple">AH</abbrev>
                      </th><th rowspan="1" colspan="1">
                        <abbrev xmlns:xlink="http://www.w3.org/1999/xlink" xlink:title="aperture width" id="ABBRID0EWLAG" xlink:type="simple">AW</abbrev>
                      </th></tr><tr><td rowspan="1" colspan="1"><italic><tp:taxon-name><tp:taxon-name-part taxon-name-part-type="genus" reg="Acmella">A.</tp:taxon-name-part> <tp:taxon-name-part taxon-name-part-type="species" reg="krueangensis">krueangensis</tp:taxon-name-part></tp:taxon-name></italic> sp. nov.</td><td rowspan="1" colspan="1">ZRCBUU 0987</td><td rowspan="1" colspan="1">1.51</td><td rowspan="1" colspan="1">1.09</td><td rowspan="1" colspan="1">0.58</td><td rowspan="1" colspan="1">0.53</td></tr><tr><td rowspan="1" colspan="1"><italic><tp:taxon-name><tp:taxon-name-part taxon-name-part-type="genus" reg="Acmella">A.</tp:taxon-name-part> <tp:taxon-name-part taxon-name-part-type="species" reg="thamsingensis">thamsingensis</tp:taxon-name-part></tp:taxon-name></italic> sp. nov.</td><td rowspan="1" colspan="1">ZRCBUU 0989</td><td rowspan="1" colspan="1">1.01</td><td rowspan="1" colspan="1">0.81</td><td rowspan="1" colspan="1">0.41</td><td rowspan="1" colspan="1">0.42</td></tr><tr><td rowspan="1" colspan="1"><italic><tp:taxon-name><tp:taxon-name-part taxon-name-part-type="genus" reg="Acmella">A.</tp:taxon-name-part> <tp:taxon-name-part taxon-name-part-type="species" reg="changphueakensis">changphueakensis</tp:taxon-name-part></tp:taxon-name></italic> sp. nov.</td><td rowspan="1" colspan="1">ZRCBUU 0991</td><td rowspan="1" colspan="1">1.37</td><td rowspan="1" colspan="1">0.96</td><td rowspan="1" colspan="1">0.52</td><td rowspan="1" colspan="1">0.53</td></tr><tr><td rowspan="1" colspan="1"><italic><tp:taxon-name><tp:taxon-name-part taxon-name-part-type="genus" reg="Acmella">A.</tp:taxon-name-part> <tp:taxon-name-part taxon-name-part-type="species" reg="kanchanaditensis">kanchanaditensis</tp:taxon-name-part></tp:taxon-name></italic> sp. nov.</td><td rowspan="1" colspan="1">ZRCBUU 0993</td><td rowspan="1" colspan="1">1.41</td><td rowspan="1" colspan="1">1.10</td><td rowspan="1" colspan="1">0.58</td><td rowspan="1" colspan="1">0.51</td></tr></tbody></table></table-wrap></tp:treatment-sec></tp:taxon-treatment>
